# Supplementary material for: A Bidirectional Permeability Assay for beyond Rule of 5 Compounds
Source: Pharmaceutics. 2021 Jul 27;13(8):1146. doi: 10.3390/pharmaceutics13081146 (PMC8400635; doi:10.3390/pharmaceutics13081146)
Supplement: Supplementary file 1 [file pharmaceutics-13-01146-s001.zip]

Archive with 1 entries (1 files):
- pharmaceutics-1297219-supplementary.pdf
